# Supplementary material for: Ammonia Stress Disrupts Intestinal Health in Litopenaeus vannamei Under Seawater and Low-Salinity Environments by Impairing Mucosal Integrity, Antioxidant Capability, Immunity, Energy Metabolism, and Microbial Community
Source: Antioxidants (Basel). 2025 Nov 20;14(11):1383. doi: 10.3390/antiox14111383 (PMC12649622; doi:10.3390/antiox14111383)
Supplement: Supplementary file 1 [file antioxidants-14-01383-s001.zip]

Archive with 1 entries (1 files):
- antioxidants-3979635-supplementary.pdf
